# Supplementary material for: Complementarity-determining region clustering may cause CAR-T cell dysfunction
Source: Nat Commun. 2023 Aug 10;14:4732. doi: 10.1038/s41467-023-40303-z (PMC10415375; doi:10.1038/s41467-023-40303-z)
Supplement: Supplementary file 4 — Supplementary Data 1 [file 41467_2023_40303_MOESM4_ESM.xlsx]

## Sheet: gene_list
Feature ID	P-value (CAR[B] vs CAR[E] + Mock)	FDR step up (CAR[B] vs CAR[E] + Mock)	Ratio (CAR[B] vs CAR[E] + Mock)	Fold change (CAR[B] vs CAR[E] + Mock)	LSMean(CAR[B]) (CAR[B] vs CAR[E] + Mock)	LSMean(CAR[E] + Mock) (CAR[B] vs CAR[E] + Mock)
EBI3	4.69032e-150	3.55995e-147	66.4278	66.4278	2078.66	31.292
CCL1	2.95274e-113	1.12057e-110	420.9	420.9	10937.7	25.9865
TFRC	8.48287e-57	2.14616e-54	3.05269	3.05269	3854.03	1262.5
CXCL13	1.71989e-56	3.26348e-54	46.9576	46.9576	1131.52	24.0967
CRLF2	4.96522e-53	7.5372e-51	8.83652	8.83652	253.948	28.7385
IKZF4	2.6186e-47	3.31253e-45	4.33059	4.33059	251.52	58.0798
NFKBIA	6.67677e-45	7.23952e-43	4.59882	4.59882	6899.22	1500.21
CD200	7.17385e-38	6.80619e-36	11.6492	11.6492	280.773	24.1024
TNFRSF9	2.21186e-36	1.86533e-34	31.6336	31.6336	1147.62	36.2784
CCR8	1.47112e-35	1.11658e-33	12.8071	12.8071	1346.28	105.12
OAS3	6.45344e-33	4.45287e-31	2.94304	2.94304	705.395	239.682
MKI67	1.23833e-32	7.83247e-31	5.81958	5.81958	490.288	84.2479
CASP3	5.67504e-32	3.31335e-30	1.70223	1.70223	1954.22	1148.04
CSF2	1.1007e-31	5.96739e-30	14.6527	14.6527	1223.56	83.5042
PTGER4	2.12814e-31	1.07684e-29	3.35029	3.35029	2308.71	689.108
NFKB2	3.86057e-31	1.83136e-29	3.86219	3.86219	2734.48	708.014
TNFRSF18	1.73818e-30	7.76047e-29	8.5891	8.5891	817.921	95.2277
CCR6	8.03001e-30	3.38599e-28	0.107529	-9.29985	42.3975	394.291
TNFRSF4	4.20617e-28	1.68025e-26	5.72481	5.72481	420.636	73.476
CIITA	8.27882e-27	3.14181e-25	5.72528	5.72528	375.897	65.6557
NOD2	1.00099e-26	3.61788e-25	5.73022	5.73022	410.952	71.7165
XCL1/2	3.93382e-25	1.29816e-23	9.68132	9.68132	3394.51	350.625
MTHFD2	9.62376e-24	3.04351e-22	2.24877	2.24877	1606.91	714.569
HLA-DRA	1.25707e-22	3.81645e-21	6.37225	6.37225	24724.3	3880
NEK2	5.98909e-22	1.74835e-20	4.41746	4.41746	271.813	61.5317
NR3C1	9.0173e-22	2.53486e-20	2.54636	2.54636	3755.07	1474.68
ICAM1	1.77916e-21	4.82281e-20	2.91759	2.91759	518.423	177.689
IL15	2.96082e-21	7.49087e-20	3.18945	3.18945	187.269	58.7152
HIF1A	1.23465e-20	2.92842e-19	1.7946	1.7946	3104.45	1729.88
CCL22	6.5297e-20	1.50183e-18	18.9899	18.9899	283.594	14.934
STAT1	3.97403e-18	8.61797e-17	3.02607	3.02607	15452.1	5106.31
SGO2	1.9361e-17	4.08195e-16	2.29892	2.29892	183.59	79.8593
ICOSLG	2.0389e-17	4.1825e-16	4.23625	4.23625	281.399	66.4265
USP18	2.17817e-17	4.35062e-16	2.85458	2.85458	141.717	49.6453
XAF1	2.77536e-17	5.40129e-16	2.3022	2.3022	395.066	171.603
BUB1	6.57019e-17	1.24669e-15	3.17458	3.17458	489.676	154.249
CD40	7.751e-17	1.43488e-15	4.46502	4.46502	78.9828	17.6892
CD9	2.55735e-16	4.51401e-15	5.06672	5.06672	586.976	115.849
RORC	2.78109e-16	4.79738e-15	0.0986018	-10.1418	50.6072	513.248
CSF2RA	3.05015e-16	5.14459e-15	4.16197	4.16197	46.4379	11.1577
BCL2L1	1.36301e-14	2.15526e-13	2.23054	2.23054	764.472	342.73
IL6ST	1.53442e-14	2.37679e-13	3.66822	3.66822	3198.07	871.831
LIF	1.8494e-14	2.80739e-13	3.74111	3.74111	157.905	42.208
IL21	2.50365e-14	3.72602e-13	3.50159	3.50159	60.3306	17.2295
SHMT2	4.84945e-14	6.94478e-13	1.57702	1.57702	1044.23	662.153
IL36A	8.49169e-14	1.19355e-12	5.39852	5.39852	63.2862	11.7229
IL13	9.56708e-14	1.32026e-12	5.26656	5.26656	66.994	12.7206
IKZF2	1.252e-13	1.66714e-12	3.41408	3.41408	2028.05	594.026
TCF7	4.65232e-13	6.08812e-12	2.55866	2.55866	2653.45	1037.05
NCAPG2	1.22897e-12	1.58099e-11	2.25749	2.25749	405.303	179.537
IFNGR2	5.67584e-12	6.97341e-11	3.31266	3.31266	107.719	32.5173
SRC	5.69633e-12	6.97341e-11	2.87795	2.87795	64.2267	22.3168
HMGCR	6.07329e-12	7.31687e-11	1.76866	1.76866	802.007	453.455
PIK3R3	7.92246e-12	9.37131e-11	2.17596	2.17596	104.11	47.8455
CEACAM1	8.0255e-12	9.37131e-11	2.05854	2.05854	83.2019	40.4178
MAF	1.08595e-11	1.24885e-10	0.289675	-3.45214	229.752	793.137
NSD2	7.53681e-11	8.17205e-10	1.56954	1.56954	887.684	565.571
LTA	8.44565e-11	9.02852e-10	2.36094	2.36094	1446.38	612.627
MMP9	2.71896e-10	2.78877e-09	3.67673	3.67673	68.9055	18.741
IFI6	2.82943e-10	2.86338e-09	1.71728	1.71728	307.037	178.793
BATF3	3.0391e-10	3.0351e-09	4.14201	4.14201	177.639	42.8871
CD84	3.32755e-10	3.28002e-09	2.06427	2.06427	1661.05	804.666
VSIR	3.47756e-10	3.38394e-09	0.465158	-2.14981	224.755	483.181
CD276	6.47883e-10	6.0709e-09	2.87183	2.87183	33.4786	11.6576
ACVR1B	6.90505e-10	6.39138e-09	2.08308	2.08308	103.804	49.8319
NFAT5	7.99289e-10	7.26754e-09	2.06963	2.06963	584.576	282.454
SMC2	8.04313e-10	7.26754e-09	1.80783	1.80783	832.668	460.591
UBE2F	8.86326e-10	7.91437e-09	1.74995	1.74995	1386.1	792.082
EOMES	1.32652e-09	1.17073e-08	6.04132	6.04132	332.436	55.0271
MYC	1.85949e-09	1.60381e-08	0.469267	-2.13098	663.114	1413.09
MID1IP1	2.17056e-09	1.85107e-08	1.54011	1.54011	1328.99	862.924
CD80	4.11215e-09	3.46792e-08	3.0283	3.0283	363.36	119.988
MX1	7.05507e-09	5.88439e-08	2.11336	2.11336	1067.67	505.2
RDH10	1.16829e-08	9.43333e-08	2.12752	2.12752	457.087	214.845
NCAPH	2.55292e-08	2.0184e-07	2.74682	2.74682	467.731	170.281
TNFSF13B	2.78993e-08	2.16078e-07	1.97043	1.97043	434.71	220.617
JAG1	4.04679e-08	3.07151e-07	2.97588	2.97588	55.7814	18.7445
CD247	5.15688e-08	3.87532e-07	1.65231	1.65231	5981.74	3620.22
SGK3	5.56316e-08	4.06004e-07	0.497462	-2.0102	73.6781	148.108
GZMK	6.64058e-08	4.80019e-07	3.56099	3.56099	3623.72	1017.62
HLA-DRB1	8.77624e-08	6.22539e-07	3.86047	3.86047	11460.9	2968.78
FAM30A	3.13931e-07	2.16613e-06	3.60654	3.60654	60.0122	16.6398
PECAM1	4.91981e-07	3.36409e-06	2.77654	2.77654	1291.11	465.006
CXCL10	6.08614e-07	4.12444e-06	3.43691	3.43691	34.7974	10.1246
HAVCR2	7.69094e-07	5.12055e-06	1.56798	1.56798	828.603	528.454
AURKA	1.5777e-06	1.01481e-05	1.83931	1.83931	159.502	86.7181
CTNND1	1.84958e-06	1.17969e-05	1.74728	1.74728	74.4404	42.6037
CCR2	2.66463e-06	1.67145e-05	0.362925	-2.75539	760.484	2095.43
GZMB	4.83132e-06	2.91029e-05	5.71459	5.71459	3792.5	663.652
OAS1	4.9033e-06	2.9304e-05	1.68185	1.68185	487.89	290.092
CD7	5.55273e-06	3.26707e-05	0.49027	-2.03969	796.049	1623.69
IGF1R	5.84374e-06	3.41184e-05	1.91826	1.91826	111.413	58.0804
IRF5	8.41668e-06	4.87653e-05	1.89501	1.89501	223.577	117.982
TRDV2	8.96589e-06	5.15538e-05	0.277584	-3.60251	28.112	101.274
IL1A	1.03247e-05	5.89208e-05	2.66411	2.66411	20.0052	7.50917
IKBKE	1.16579e-05	6.50612e-05	1.76382	1.76382	1629.13	923.634
CD38	1.27772e-05	7.07874e-05	4.77244	4.77244	1013.61	212.388
TNFRSF10B	1.3571e-05	7.46408e-05	1.50842	1.50842	208.205	138.029
PTGDR2	1.70773e-05	9.19266e-05	0.490852	-2.03727	123.726	252.063
CXCR5	1.95527e-05	0.000104511	1.84006	1.84006	47.0021	25.5438
BATF	2.18819e-05	0.000114541	1.55252	1.55252	345.971	222.845
IL3	3.47296e-05	0.000178106	2.72897	2.72897	32.5909	11.9426
CCL20	4.1998e-05	0.000209714	0.372865	-2.68194	19.0256	51.0255
PRKCD	4.6401e-05	0.000230185	1.49817	1.49817	442.519	295.373
PHGDH	4.85969e-05	0.000239513	1.78163	1.78163	306.777	172.188
CXCR6	5.05601e-05	0.000247581	0.398279	-2.5108	882.482	2215.74
IRF8	5.887e-05	0.000284601	2.39478	2.39478	30.5187	12.7439
PTGS2	6.09141e-05	0.000290778	2.0903	2.0903	36.5983	17.5087
HSD11B1	6.19991e-05	0.000294108	1.68836	1.68836	41.2844	24.4524
IRF4	8.95122e-05	0.000421986	1.71643	1.71643	943.596	549.742
ACTN1	0.000101258	0.000471504	1.65669	1.65669	238.194	143.778
IL1R1	0.000149949	0.000693969	0.397829	-2.51364	6.42336	16.1461
TCL1A	0.00022903	0.00105354	0.491322	-2.03532	13.6373	27.7564
PROCR	0.000271299	0.00121844	0.466436	-2.14392	33.4676	71.7517
HDAC7	0.000317307	0.00140021	1.69349	1.69349	660.984	390.308
CCR5	0.000674459	0.00278214	0.394392	-2.53555	278.391	705.874
IFIT1	0.00148193	0.00570958	2.20308	2.20308	47.1736	21.4126
IL2	0.00174381	0.00665102	2.28956	2.28956	33.0372	14.4295
SPIB	0.00180566	0.0068184	1.82672	1.82672	32.4095	17.7419
IFIT3	0.00201156	0.00755828	2.02355	2.02355	29.0535	14.3577
IFI30	0.0022337	0.00827012	1.49481	1.49481	120.663	80.7215
IL17F	0.0029171	0.0105432	0.443268	-2.25597	6.22178	14.0361
NFIL3	0.00294391	0.0105897	1.76447	1.76447	1384.8	784.821
NME1	0.00305448	0.0108708	1.54798	1.54798	710.441	458.946
CCL3/L1	0.00306502	0.0108708	3.12536	3.12536	322.002	103.029
IRF7	0.00364158	0.0125634	1.60774	1.60774	287.927	179.088
ENTPD1	0.00423204	0.014469	4.14224	4.14224	2130.32	514.291
IRF6	0.00505059	0.0167397	2.39678	2.39678	40.8515	17.0443
CXCR4	0.00536794	0.0176375	2.15367	2.15367	3061.44	1421.5
DUSP1	0.00905816	0.0277223	0.492826	-2.02912	350.73	711.671
CPT1B	0.00991934	0.0295246	1.66149	1.66149	91.5457	55.0987
TOX	0.0110087	0.032261	1.49684	1.49684	481.106	321.414
CMKLR1	0.0117654	0.0342144	0.411198	-2.43192	6.53817	15.9003
MT2A	0.0127689	0.03685	1.9581	1.9581	978.834	499.889
CCL25	0.0174655	0.0489164	1.60807	1.60807	26.2695	16.336
MAML3	0.0176695	0.049125	1.57401	1.57401	112.549	71.5048
