# Supplementary material for: Complementarity-determining region clustering may cause CAR-T cell dysfunction
Source: Nat Commun. 2023 Aug 10;14:4732. doi: 10.1038/s41467-023-40303-z (PMC10415375; doi:10.1038/s41467-023-40303-z)
Supplement: Supplementary file 6 — Source Data [file 41467_2023_40303_MOESM6_ESM.zip]

Archive with 2 entries (2 files):
- Source data - Main figures.xlsx
- Source data - Supplementary figures.xlsx
