# Supplementary material for: Complementarity-determining region clustering may cause CAR-T cell dysfunction
Source: Nat Commun. 2023 Aug 10;14:4732. doi: 10.1038/s41467-023-40303-z (PMC10415375; doi:10.1038/s41467-023-40303-z)
Supplement: Supplementary file 6 — Source Data [file 41467_2023_40303_MOESM6_ESM.zip › Source data - Main figures.xlsx]

## Sheet: Figure 1
Fig. 1E			Fig. 1F			Fig. 1G						Fig. 1H						Fig. 1I
CAR[A]	4.59834		CAR[A]	79.889			0.2:1	1:1	5:1	25:1			0.2:1	1:1	5:1	25:1			0	1	2	3	4 or more
	6.12875			74.5394		CAR[A]	-31.5015	11.3399	280.289	346.931		CAR[A]	-17.3913	21.2387	112.731	1070.35		CAR[A]	60.9	9.9	13.5	14.5	9.66
	13.6344			79.7566			-30.3115	29.1905	405.243	357.642			0.90712	17.1724	189.991	1210.64			59.2	17.2	18.6	4.82	3.47
	9.95917			15.556			-28.6813	23.1075	341.609	556.532			-53.9558	-56.2133	95.0406	1095.12		CAR[B]	50.4	19.2	24.8	3.6	2.22
	3.52728			4.01952			-19.6182	105.97	445.186	660.11			-40.4106	-26.8655	216.947	1194.45			45.6	17.5	21.3	6.9	8.67
CAR[B]	24.9429		CAR[B]	92.534			-68.2357	-27.2958	314.34	552.921			31.1472	21.1352	127.262	651.891		CAR[C]	14.1	8.83	44	24.9	5.45
	35.9475			117.602			-54.1185	-3.29656	442.807	603.743			27.1424	23.1376	275.44	800.069			14.5	9.37	46.6	24.2	5.32
	58.2592			114.131		CAR[B]	-32.6916	-25.5513	54.1814	58.9415		CAR[B]	-5.19236	-11.2918	-7.22552	84.2667		CAR[D]	10.4	24.2	7.29	27.7	28.8
	30.8262			34.7915			-30.3115	-21.9812	49.4212	61.3216			-9.25868	11.0729	-13.325	100.532			0	10.5	14.5	14.4	38.9
	4.02082			1.11444			1.09728	26.9917	120.212	146.106			-56.2133	-69.7584	54.4052	214.689		CAR[E]	4.86	8.49	33.8	38.1	14.4
CAR[C]	3.76598		CAR[C]	14.702			-5.37632	3.68672	87.8435	125.39			-58.4708	-103.621	11.5123	241.779			4.52	8.16	34.6	40.4	12.3
	5.27423			36.9207			-44.2364	-28.7075	111.053	130.817			3.1136	-30.9272	69.1928	237.394		Mock	91.4	6.09	0.81	0.22	1.47
	12.2876			36.832			-52.7068	-49.8833	91.2887	108.229			29.1448	15.128	35.152	291.459			90.3	6.27	1.05	0.51	1.28
	4.09935			0.803896		CAR[C]	94.6427	493.306	1584.57	1727.38		CAR[C]	72.0677	250.986	1033.75	1651.83
	2.38253			2.38329			100.593	493.306	1573.86	1802.35			51.7361	244.886	1078.48	1641.67
CAR[D]	1.16287		CAR[D]	3.632			81.3699	587.605	1760.62	2073.94			9.2548	501.394	1539.85	2029.73
	1.89233			5.03169			83.9594	590.195	1646.69	2002.73			4.73976	526.227	1521.79	1871.71
	1.29038			5.04879			87.0535	778.796	1970.29	2383.92			57.1784	517.73	1823.3	2129.66
	5.50575			1.48183			109.641	791.502	1882.76	2362.75			63.1856	571.795	1951.45	2401.99
	1.41659			1.34764		CAR[D]	10.1499	241.018	909.82	2768.17		CAR[D]	94.4325	277.417	1352.96	4240.73
CAR[E]	0.981258		CAR[E]	3.331			7.7698	363.592	1296.58	3834.45			104.598	320.113	2105.23	6591.07
	2.46218			9.91859			125.39	269.104	882.802	3774.61			-2.0328	420.123	1438.27	5527.31
	1.24213			2.53366			77.4858	425.765	1268.63	4582.52			-11.0629	553.317	2027.48	6430.32
	3.83785			0.925914			-41.413	287.518	1371.72	4289.74			101.231	281.447	2591.55	4930.35
	1.66822			1.1597			-27.2958	427.278	3312.83	5791.81			129.265	481.687	3776.97	5939.56
Mock	109.092		Mock	102.604		CAR[E]	124.394	896.73	3967.73	5986.04		CAR[E]	47.6698	1090.68	5712.74	9909.18
	98.1829			80.2514			125.584	884.829	4353.3	6304.97			82.2335	1155.74	5525.69	8925.14
	105.717			79.5535			164.232	978.611	3308.51	5644.19			106.328	1180.91	5021.62	10159.7
	146.156			69.8511			126.685	961.779	3702.11	5561.33			176.311	1327.65	5888.51	7965.43
	133.557			63.6225			133.64	1682.3	6158.85	7491.52			331.507	1817.29	8718.89	9519.85
							146.346	1723.24	6542.84	7480.22			241.399	1637.07	7949.97	9543.88
						Mock	-32.6916	-38.6418	-33.8816	-37.4517		Mock	-27.5571	-39.7561	-29.5903	-1.12604
							-48.1621	-41.0218	-41.0218	-32.6916			-41.7892	-7.22552	-19.4245	-31.6234
							-24.7971	42.5283	-15.7341	-48.1021			-24.608	11.5123	-108.136	-33.6381
							-49.3968	-51.9862	-42.9232	-18.3235			-17.8354	-6.54784	-44.9257	-24.608
							-72.4708	-38.5896	-37.1778	-48.4716			11.1232	7.1184	-18.9128	-22.9176
							-71.0591	-37.1778	-32.9427	-24.4724			-12.9056	-0.8912	-12.9056	1.1112

## Sheet: Figure 2
Fig. 2B			Fig. 2H			Fig. 2I			Fig. 2J			Fig. 2K			Fig. 2L			Fig. 2M
CAR[A]	5374		CAR[A]	93931		CAR[A]	5124.92		CAR[A]	42.7		CAR[A]	6.36		CAR[A]	34.6		CAR[A]	10.1
	5624			92298			705.88			29.4			16.4			47			15.2
	8661			99914			1447.12			17.2			8.5			37.7			9.35
	5978			93114			203.2		CAR[B]	31.6		CAR[B]	10.7		CAR[B]	43.6		CAR[B]	10.9
	5403			87857			504.222			29.9			5.98			24.5			13.6
	4732			88950			64.5217			18.5			10.7			57.6			15.1
CAR[B]	7482		CAR[B]	100351		CAR[B]	5281.12		CAR[E]	6.15		CAR[E]	0.38		CAR[E]	12.7		CAR[E]	3.71
	5484			95877			2966.52			11.4			3.28			13.9			4.16
	7744			99972			4684.72			9.91			2.22			18.5			1.87
	7341			96459			2338.88		Mock	9.62		Mock	2.34		Mock	29.1		Mock	3.36
	6022			91802			2055.99			10.1			2.42			17.3			2.56
	5798			92665			538.399			10.7			1.63			24.2
CAR[E]	38831		CAR[E]	94064		CAR[E]	370.76
	21551			85453			211.72		Figure 2N
	27025			92396			75.4			CAR[A]			CAR[B]			CAR[E]			Mock
	17677			80240			132.2		0	71.4	64.9	73.9	64.8	65.8	68.7	87.6	89.6	88.3	82.2	83.6
	16514			83104			81.6102		1	11.48	12.26	7.73	22.68	22.47	13.89	7.76	6.74	6.52	9.09	8.8
	16113			77543			62.55		2	9.13	14.64	11.65	8.22	8.31	13.8	1.19	1.87	2.861	5.09	2.75
			Mock	70375		Mock	0		3	4.09	4.22	3.44	1.19	0.68	1.2	0.18	0.14	0.26	0.43	0.53
				70543			0
				72627			0
				72004			0
				69846			14.5708
				68891			0.7685
Fig. 2O			Fig. 2P			Fig. 2Q				Fig. 2S				Fig. 2T				Fig. 2U
CAR[A]	47		CAR[A]	21.8			Before	After			No tumor	With tumor			No tumor	With tumor			No tumor	With tumor
	39.5			31.5		CAR[A]	42.4	7.08		CAR[A]	9.67	11.7		CAR[A]	69	67.4		CAR[A]	10.1	27
	41.5			57.4			46.1	9.38			12.4	6.39			64.6	58.1			15.2	15.2
CAR[B]	31.8		CAR[B]	112			51.4	9.52			11.8	9.33			66	76.7			9.35	39
	34.6			130			47.1	4.98		CAR[B]	41.8	32.1		CAR[B]	56.8	42		CAR[B]	10.9	20.1
	22.5			71.6			38.2				56.4	33.5			39	30.9			13.6	26.3
CAR[E]	14.1		CAR[E]	21.6			45				35.9	25.5			58.7	58.8			15.1	26
	9.65			22.1		CAR[B]	50.1	12.2		CAR[E]	9.98	47.3		CAR[E]	67	91.2		CAR[E]	3.71	39.2
	7.37			20.7			51.1	14			12.9	47.9			61.4	93.8			4.16	36.7
Mock	9.83		Mock	3.26			55.9	8.8			11.6	47.5			71	95.7			1.87	42.5
	4.76			7.01			48	7.24		Mock	35.9	12.6		Mock	37.6	21.8		Mock	3.36	5.79
	9.17			12.2			43				27.1	8.4			34.8	12.6			2.56	1.78
							46.6													14.3
						CAR[E]	48.2	35.9		Fig. 2V				Fig. 2W				Fig. 2X
							52.1	47.7			No tumor	With tumor			No tumor	With tumor			No tumor	With tumor
							61	37.3		CAR[A]	8.29	12		CAR[A]	14.4	28.3		CAR[A]	25	44.9
							53.4	30.5			12.1	17.1			16.6	33.4			32.3	53.9
							46.3				8.08	11.6			13.5	29.2			24	50.3
							50.6			CAR[B]	8.29	8.65		CAR[B]	25.3	36.2		CAR[B]	15.4	15.6
						Mock	27	41.2			8.09	7.44			21.9	31.2			17.9	21.6
							37.6	49.5			9.03	10.5			21.7	31.1			21.9	36.2
							38.5	33.1		CAR[E]	5.13	31.4		CAR[E]	2.1	60.5		CAR[E]	4.74	76
							33.8	36.4			1.72	22.2			2.79	68.7			8.74	81
							38.8				3.02	28.3			2.73	50.5			9.32	71.9
							33.8			Mock	5.61	6.34		Mock	2.71	3.12		Mock	9.6	10.1
											3.65	3.63			4.58	3.34			15	9.65

## Sheet: Figure 2G
Fig. 2F
CAR[A]		CAR[B]	CAR[E]
55	18.363	28.7215	50.9717
19.098	7.475	2.73035	13.2411
6.219	19.974	3.39311	22.9978
1.859	12.855	2.68676	4.83272
3.087	10.41	7.31934	6.10742
1.814	0.969	21.1586	19.3538
1.358	0.092	0.345048	11.2138
4.823	13.48	12.9598	35.6501
1.509	0.267	14.9289	31.3448
2.25	2.848	11.5827	30.3457
3.388	2.655	35.6941	10.073
6.502	5.511	0.919437	2.91059
2.294	14.533	18.3173	47.9388
4.546	24.088	5.08142	30.5671
11.4	5.62	1.07637	76.7173
0.495	27.81	5.44079	20.7707
52.832	3.556	24.8754	15.732
2.757	5.8	20.3406	33.8856
5.397	0.506	3.71985	9.60557
6.647	0.069	4.80982	18.01
28.744	1.131	1.24987	28.3507
30.65	6.408	10.6803	31.9427
4.982	17.52	36.6542	22.6077
8.303	2.028	6.29929	23.5251
1.006	16.028	2.15797	68.8087
1.205	1.368	7.85098	8.76757
5.119	10.008	19.8537	28.7239
1.579	13.3		34.6837
11.769	5.069		7.20069
6.656	1.646		8.21065
3.599	1.581		36.3584
3.839	15.212		67.2509
29.969	10.707		79.8675
17.974	34.028		28.1314
0.131	5.134		58.1748
10.963	8.604		38.9837
3.506	2.715		16.6923
0.771	18.724		12.752
2.4	4.557		17.5826
7.437	50.217
0.93	7.782
5.514	5.356
3.509	7.073
8.549	11.71
1.053	35.552
10.906	12.799
20.29	6.873
5.47	0.848
	1.736
	18.018
	0.713
	2.944

## Sheet: Figure 3
Fig. 3D
	CAR[B]				CAR[E]				Mock
Activation	6.91622	5.4097	6.34971	6.24695	-2.69941	-2.2338	-2.06033	-3.16176	-4.36697	-3.58631	-4.27174	-2.54226
Cell cycle	2.94218	2.87266	2.70966	1.37272	-0.817202	-1.049	-0.0102422	-1.40885	-1.57964	-1.56531	-1.82467	-1.64232
NFKB	2.4946	1.68772	2.53222	2.05848	-0.91397	-1.18093	-0.891407	-0.994809	-1.34294	-1.58652	-1.2482	-0.614256
Toxicity	2.4892	1.2444	2.93711	1.12403	-1.34779	-0.930863	0.613396	-2.07813	-1.52219	-1.2502	-0.0633005	-1.21566
Fig. 3E
	CAR[B]				CAR[E]				Mock
Exhaustion	4.92136	2.95412	4.83292	3.24495	-2.10519	-1.95411	-0.922471	-3.50725	-2.33455	-1.71435	-1.27989	-2.13554
T cell exhaustion	2.4892	1.2444	2.93711	1.12403	-1.34779	-0.930863	0.613396	-2.07813	-1.52219	-1.2502	-0.0633005	-1.21566
Apoptosis	2.88625	1.74887	2.34854	2.01959	-0.90218	-1.22242	-1.02787	-1.72329	-1.01559	-0.980195	-1.10011	-1.03158
Notch	1.93663	1.20112	2.05164	1.39211	-0.665784	-0.736351	0.144298	-1.17593	-1.27173	-1.62493	-0.722303	-0.528771
Fig. 3F
	CAR[B]				CAR[E]				Mock
Interleukin signaling	3.01117	2.53624	2.85229	3.09565	-1.55082	-1.28744	-1.03498	-1.72559	-1.7439	-1.3347	-1.82142	-0.996514
JAK/STAT signaling	3.26127	2.79015	3.03088	3.24241	-1.70267	-1.13027	-0.906128	-1.79576	-1.68057	-1.81609	-1.83197	-1.46125
Type II interferon signaling	3.14168	1.83549	3.26831	1.77419	-0.943418	-0.708901	-0.219908	-1.68954	-1.60981	-1.82874	-1.29873	-1.72062
Chemokine signaling	-2.98484	-2.54187	-2.80968	-3.17299	0.550501	0.428177	0.494928	0.741866	2.91901	2.47067	2.54766	1.35658
Fig. 3G
	CAR[B]				CAR[E]				Mock
Glutamine metabolism	0.989707	0.814854	0.964636	0.189699	-0.125546	0.11494	0.0996081	0.485181	-0.36138	-0.623419	-0.406196	-2.14208
Glycolysis	0.295176	0.2748	0.0316478	-0.136013	-1.13266	-0.410978	0.41858	-0.21992	-1.49418	-1.4871	-1.50011
Lipid metabolism	1.4957	1.04585	1.20831	1.27156	-0.664571	-0.90601	-0.506623	-0.558382	-0.736383	-0.631192	-0.671777	-0.34648
mTOR	2.4892	1.2444	2.93711	1.12403	-1.34779	-0.930863	0.613396	-2.07813	-1.52219	-1.2502	-0.0633005	-1.21566
Oxidative phosphorylation	-0.0497964	-0.195167	0.218532	-0.279338	0.60874	0.364367	0.47113	0.105231	0.642431	0.362495	0.63949
Fig. 3H
STAT1	RELA	NFKB1	JUN	REL	RBPJ	ETS1	NOTCH1	STAT5A	STAT5B	STAT3	CREB1	STAT2	CEBPB	YY1
10	4.69897	3.19382	3.18046	3.06048	2.79588	2.64017	2.34008	2.19044	2.19044	1.96417	1.87844	1.57594	1.52259	-1.43368

## Sheet: Figure 4
Fig. 4C			Fig. 4D			Fig. 4G			Fig. 4H			Fig. 4I			Fig. 4J
CAR[B]	20.5955		CAR[B]	20.5955		CAR[B]	553000		CAR[B]	54.9125		CAR[B]	1.57792			0	1	2	3
	49.9102			49.9102			625000			146.892			2.36364		CAR[B]	18.6	35.58	33.25	7.65
	39.5319			39.5319			589000			132.163			10.5952			25.7	32.86	26.11	9.73
	31.6731			31.6731			591000			68.6628			3.77359			7.84	19.19	35.67	30.1
[B]-H1	37.8709		[B]-H2L3wt	89.0561		[B]-H2	548000		[B]-H2	55.5133			2.54569		[B]-H2	32	33.07	25.98	5.28
	48.9254			71.2785			571000			17.8083			6.67233			32.3	41.04	19.16	4.08
	43.6426			89.4591			565000			43.5425		[B]-H2	1.59091			15.1	33.91	30.17	15.9
	48.3301			89.1111			586000			25.0324			1.34266		[B]-L3	56.2	28.78	9.58	2.11
[B]-H2	42.1356		CAR[E]	97.8208		[B]-L3	524000		[B]-L3	25.3041			5.1369			41.7	39.62	13	2.62
	44.7635			97.7539			549000			40.9207			3.3543			25.2	38.37	23.68	7.75
	52.6124			95.2381			581000			39.7446			1.906		[B]-H2L3wt	53.2	39.05	5.58	0.9
	68.0431			97.9929			559000			15.5185			3.36163			34.4	45.07	13.82	2.42
[B]-H3	37.4016					[B]-H2L3wt	476000		[B]-H2L3wt	5.17897		[B]-L3	1.18831			35.6	47.53	12.09	2.51
	47.2289						542000			14.8493			1.24476		CAR[E]	43.9	42.32	8.5	1.84
	33.1325						540000			15.8786			4.31548			54	34.54	6.9	1.01
	33.6078						533000			14.7214			2.13836			43.1	39.93	11.5	2.44
[B]-L3	56.8694					CAR[E]	454000		CAR[E]	11.5848			0.608355		Mock	59.8	30.91	5.19	0.58
	44.1611						497000			3.57792			0.666667			69.7	26.31	1.91	0.42
	47.6784						519000			8.23949		[B]-H2L3wt	1.16234			67.6	26.3	3.48	0.54
	70.1107						469000			35.4044			0.944056
[B]-All	83.2902					Mock	441000		Mock	0.275909			2.02381
	67.7601						470000			0.729977			0.666667
	85.1559						449000			1.28385			0.528721
	91.5214						426000			1.85967			1.55518
CAR[E]	97.8208											CAR[E]	1
	97.7539												0.678322
	95.2381												1.57738
	97.9929												1.39413
													1.15535
													0.482173

## Sheet: Figure 4F
Fig. 4F
CAR[B]	[B]-H2	[B]-L3	[B]-H2L3wt	CAR[E]
28.7215	27.5049	15.6587	48.2924	34.1279	7.20069
2.73035	24.2808	39.1071	44.1135	10.9037	8.21065
3.39311	27.1093	60.4178	62.5004	35.0825	36.3584
2.68676	59.091	19.7144	15.0019	26.1275	67.2509
7.31934	51.8419	47.773	17.1489	48.0972	79.8675
21.1586	12.1317	68.5319	40.4519	32.8293	28.1314
0.345048	4.06744	8.15883	55.5678	44.4404	58.1748
12.9598	17.1766	21.936	48.6685	36.0064	38.9837
14.9289	77.4599	9.84509	34.247	46.1943	16.6923
11.5827	8.06712	54.7668	56.9947	62.0829	12.752
35.6941	23.4923	3.44224	29.6594	59.5993	17.5826
0.919437	35.9739	40.0216	37.7198	15.2737
18.3173	17.5584	50.3785	54.851	30.4116
5.08142	69.6508	64.305	76.5284	41.8076
1.07637	59.0946	19.9838	58.1115	16.7758
5.44079	45.6622	23.3734	17.428	17.957
24.8754	34.822	24.2937	61.5993	50.9717
20.3406	33.8062	45.8199	63.1539	13.2411
3.71985	18.9111	13.4149	59.1009	22.9978
4.80982	11.7798	6.87642	55.0247	4.83272
1.24987	41.7515	32.2589	59.4961	6.10742
10.6803	20.9544	12.2257	30.9353	19.3538
36.6542	6.19691	15.7765	15.3309	11.2138
6.29929	40.7169	30.3571	24.1344	35.6501
2.15797	22.2951	55.0048	15.193	31.3448
7.85098	20.9089	54.1796	39.1971	30.3457
19.8537	15.1189	22.8604	14.6405	10.073
	16.5854	5.0959	61.7607	2.91059
	18.8948	49.6834	69.0648	47.9388
	25.6169	39.1897	63.0258	30.5671
	51.4972	20.205	26.9404	76.7173
	27.9043	7.71097	11.6253	20.7707
	41.977	52.1535	48.6576	15.732
	54.4706	33.4776	27.6719	33.8856
	6.1577	9.61022	12.8679	9.60557
	8.22058	1.60449	16.225	18.01
	62.1746	39.5033	51.2929	28.3507
	24.6514	20.4611	48.2887	31.9427
	34.9077	55.896	32.3553	22.6077
	38.8308	44.9754	17.6531	23.5251
	9.96173	23.2817	67.9951	68.8087
			57.4593	8.76757
			12.5707	28.7239
			24.6613	34.6837
