# Supplementary material for: Complementarity-determining region clustering may cause CAR-T cell dysfunction
Source: Nat Commun. 2023 Aug 10;14:4732. doi: 10.1038/s41467-023-40303-z (PMC10415375; doi:10.1038/s41467-023-40303-z)
Supplement: Supplementary file 6 — Source Data [file 41467_2023_40303_MOESM6_ESM.zip › Source data - Supplementary figures.xlsx]

## Sheet: Fig. S1
Fig. S1G			Fig. S1H			Fig. S1I
[X]	1.94		[X]	0.81			[A]	[B]	[C]	[D]	[E]
	1.5			0.61		hIL13Ra2-avi	1.2	0.69	2.19	2.77	0.68
[A]	40.1		[A]	1.15		hIL13Ra2-Fc	1.53	1.25	2.12	3.2	1.93
	90.3			0.52		mIL13Ra2	0.53	2.44	0.99	2.39	-0.01
[B]	15.1		[B]	6.38		hIL13Ra1	-0.02	0.06	0.03	0.01	0
	58.3			0.29
[C]	55.7		[C]	2.02
	87.9			0.68
[D]	64.9		[D]	1.39
	59			0.56
[E]	58.6		[E]	1.31
	57.3			0.51

## Sheet: Fig. S2
Fig. S2A			Fig. S2D			Fig. S2E			Fig. S2F						Fig. S2G						Fig. S2H			Fig. S2I
CAR[A]	0.161335		CAR[A]	53.8886		CAR[A]	135.102			0.2:1	1:1	5:1	25:1			0.2:1	1:1	5:1	25:1		CAR[A]	206.506		CAR[A]	42.6296
	0.148975			40.2644			91.1386		CAR[A]	6.624	38.7552	345.608	673.346		CAR[A]	-7.33088	8.56528	240.195	659.172			175.797			45.6558
	0.147924			73.9124			157.852			21.083	54.8208	485.379	729.576			8.56528	24.4614	298.103	762.497			90.2992			71.4301
CAR[B]	0.190097			50.2577			46.5376			-36.27	12.9988	285.737	532.081			-20.0694	5.4372	102.605	491.277			203.287			56.2537
	0.166815			28.5619			21.1505			9.4796	88.6616	415.947	556.715			-3.065	11.5102	114.751	486.419			-43.129			13.62
	0.232159		CAR[B]	91.7209		CAR[B]	222.544			13.23	59.4616	309.454	588.556		CAR[B]	-8.46632	-3.92456	66.4727	266.31			-14.2098			3.4112
CAR[C]	0.0892512			72.8852			185.264			16.6546	86.858	443.012	590.268			-10.7372	-5.06	53.9829	254.956		CAR[B]	6.37008		CAR[B]	-13.3558
	0.083637			94.5939			235.053		CAR[B]	-3.01536	-1.4088	48.3946	72.493			-1.8504	-9.138	16.3686	67.3818			-7.39588			-19.4083
	0.0963086			116.599			160.298			-7.83504	-4.62192	50.0011	75.7061			-11.5672	-5.4942	9.081	63.738			33.8052			22.8656
CAR[D]	0.0759845			14.4452			11.6261			14.7584	30.5948	166.084	250.545		CAR[C]	128.922	451.387	1349.52	1699.23			4.42836			25.9009
	0.0828482		CAR[C]	39.0054		CAR[C]	59.2395			-13.3952	28.8352	108.017	211.834			128.922	426.407	1295.02	1447.17			-23.8495			-8.256
	0.0759123			62.681			69.1139			6.38088	13.23	119.391	165.623			55.2358	371.032	1373.08	1486.04			-24.9206			-33.0488
CAR[E]	0.0582713			50.683			68.6279			-3.8928	11.5177	109.118	181.033			50.3774	582.372	1277.12	1409.52		CAR[C]	141.912		CAR[C]	12.3672
	0.0656945			10.1098			4.45452		CAR[C]	130.329	525.543	1348.1	1158.53		CAR[D]	30.1386	321.947	1360.87	4530.6			69.9053			7.82784
	0.0696023			22.2745			2.42749			123.903	551.248	1314.36	1267.77			27.8678	403.698	1886.58	6002.13			116.287			39.5597
			CAR[D]	13.1728		CAR[D]	5.51967			203.036	435.303	1112.75	1246.48			24.8708	311.516	1669.44	3621.82			100.468			24.3833
Fig. S2B				19.986			6.33527			157.286	440.582	1077.56	1218.33			23.6562	386.822	2135.85	4462.33			13.6383			-6.7976
U87ATCC	9860			16.8287			7.22458			199.869	624.514	1300.87	1376.2		CAR[E]	115.297	1062.25	3912.92	6370.02			24.3491			-8.256
U87UU	44418			6.91253			15.2565			193.019	609.103	1254.63	1415.59			113.026	961.199	3490.54	6152.01		CAR[D]	80.4945		CAR[D]	60.787
U343	13110			6.80748			2.14774		CAR[D]	184.952	764.92	1646.92	1858.99			196.129	1827.34	3477.98	5992.72			49.7858			54.7346
U251	15750		CAR[E]	14.6659		CAR[E]	4.53698			162.46	1113.54	2294.36	2456.63			181.554	1677.94	3298.22	5108.49			71.0913			138.206
Mel526	458			24.7142			11.1034			164.324	493.37	1258.8	2018.94		Mock	-26.6334	-7.33088	-11.8726	0.6172			164.871			129.1
				16.5442			9.60113			203.036	671.089	1663.5	2437.73			-20.9562	-9.60176	-11.8726	0.6172			-42.0579			50.08
Fig. S2J				6.11936			4.02809			121.104	629.651	1521.75	2047.42			-20.0694	-1.8504	-11.5672	-4.2796			-7.78332			38.4128
CAR[A]	154.542			6.41334			1.85735			110.83	881.356	2055.98	2576.51			-24.9278	-15.211	-9.138	0.5788		CAR[E]	349.46		CAR[E]	116.772
	146.593		Mock	100.454		Mock	127.583		CAR[E]	207.444	1005.9	2037.32	2589.97									212.859			116.772
	129.315			97.2644			162.982			217.083	985.019	2141.74	2562.66									236.054			274.794
CAR[B]	157.539			132.292			164.151			283.977	1179.61	1952.08	2687.59									240.573			289.97
				101.18			147.071			324.448	1223.6	1939.76	2705.19									108.964			130.292
	108.616			94.1567			126.079			405.342	1482.37	5388.38	4285.68									104.68			143.418
CAR[C]	144.14									448.149	1621.06	4840.45	5313.04								Mock	-48.6938		Mock	-36.0526
									Mock	-11.0482	-4.62192	-4.62192	-4.62192									-50.8116			-37.5658
	94.7633									-12.6547	-3.01536	-3.01536	-7.83504									-49.8059			-34.8047
CAR[D]	150.146									-15.1548	-46.8276	-45.068	4.2008									-58.8449			-31.7694
	92.5225									28.8352	11.2392	-23.9528	-18.674									-54.9108			-63.6752
	77.2959									-10.7419	1.24404	1.24404	18.3668									-53.8398			-50.5496
CAR[E]	99.5404									-12.4542	-0.46824	-3.8928	18.3668
	77.5749
	94.4702
Mock	96.9494
	98.1606
	95.9339
Fig. S2K
CAR[A]						CAR[B]						CAR[C]
-16.5024	-23.6282	-18.8776	-18.2838	-22.7825	-25.3092	-26.5973	-27.7849	-30.6106	-30.0098	-25.9409	-29.0992	-25.4097	-26.0035	-30.6106	-20.397	-24.0459	-23.4142
CAR[D]						CAR[E]						Mock
-14.7209	-13.5333	-22.8002	-21.5986	-15.2025	-16.4658	15.5639	15.5639	2.4334	3.0342	6.27431	5.01097	-18.8776	-18.2838	-31.8122	-28.8082	-18.3608	-18.9925

## Sheet: Fig. S3
Fig. S3E
Days post tumor implantation	Mock					CAR[C]					CAR[D]					CAR[E]
6		173342	32670	101981	17394	31482	79430	151424	163880	23287	51538	200931	243011	64571	61732	23866	40681	22868	30295	0
9		529833	139030	34	7681	415731	300326	167550	120274	141448	67750	521740	284488	171488	320630	50475	61077	222680	47072	131
14		2389120	836615	910893	43292	1406579	261730	91962	406535	328505	3685	631568	294994	1990	459625	0	0	101166	0	0
24		10746345	2292879	43509	308075	3830551	482637	207859	1502061	1965362	325544	6069244	3744377	489056	2010229	0	0	218700	0	0
Fig. S3F
Days post tumor implantation	38	33	18	33	34	33	29	34	29	40	45	45	40	33	33	40	34	33	45	45
Mock	1	1	1	1	1
CAR-C						1	1	1	1	1
CAR-D											1	1	1	1	1
CAR-E																1	1	1	1	1
Days post tumor implantation	28	33	28	47	37	47	51	47	37	46	37	44	56	37	79	67	51	65	110
Mock	1	1	1	1
CAR-C					1	1	1	1	1
CAR-D										1	1	1	1	1
CAR-E															1	1	1	1	1

## Sheet: Fig. S4
Fig. S4A
CAR[A]	50.4262
	40.8736
	47.3735
CAR[B]	25.5136
	28.7627
	26.2342
CAR[E]	68.2049
	61.0752
	67.6917

## Sheet: Fig. S5
Fig. S5C			Fig. S5D			Fig. S5E						Fig. S5F			Fig. S5G			Fig. S5H			Fig. S5I			Fig. S5J
CAR[B]	98036		CAR[B]	2325.02			0	1	2	3		CAR[B]	23.8		CAR[B]	37.8		CAR[B]	45.9		CAR[B]	23.8		CAR[B]	74.7
	104893			4326.34		CAR[B]	33.1	23.1	17.5	14.1			22			43.9			23.8			23			84.8
	97193			3025.33			33.4	36.78	16.07	3.21			15.4			27.7			28.1			30.5			76.9
	91817			1710.9									17.3			35.2			32.2			24.2			67.8
	97159			918.576			36.3	21.25	21.84	10.6		CAR[B]d	10.5			32			44		CAR[B]d	3.43			85.3
	95093			1277.71			32.8	21.73	26.16	9.94			13.7		CAR[B]d	7.63		CAR[B]d	15.4			8.29		CAR[B]d	18.3
CAR[B]d	78978		CAR[B]d	6.3616			36	18.63	27.97	9.33			9.4			17.4			11.2			2.81			34.2
	81152			0		CAR[B]d	71.5	15.32	5.29	2.71			8.89			6.39			19.8			7.66			21.4
	83467			16.7053			63.4	18.41	7.57	3.24			14.1			13.1			14.1			10.8			46.7
	73058			0			70	15.06	5.27	3.37			9.62			18			19.2			6.25			46.4
	76511			79.8518			69.7	11.75	9.8	4.01		CAR[E]	11.6			17.1			19.4		CAR[E]	5.08			46.3
	76043			0			59.6	15.05	13.27	6.97			14.1		CAR[E]	2.41		CAR[E]	14.5			7.68		CAR[E]	28.3
CAR[E]	83173		CAR[E]	138.287			62.3	14.69	13.03	4.81			8.43			9.49			5.88			3.66			46.1
	84050			676.16		CAR[E]	71.6	13.54	4.65	1.66			10.2			4.08			14.4			14.6			33.8
	80555			467.753			66	13.19	5.37	1.97			8.58			12.3			14.9			12.4			53.4
	72820			546.95			74.1	12.57	3.77	2.23			8.18			15.1			18.3			12.2			43.5
	71081			497.43			67	13.42	10.24	3.57		CAR[E]d	11.5			13.4			15.4		CAR[E]d	3.25			57.4
	70377			518.844			65.3	13.25	12.74	3.9			14.4		CAR[E]d	3.17		CAR[E]d	14.3			7.01		CAR[E]d	20.5
CAR[E]d	82027		CAR[E]d	4.446			68.1	12.61	11.1	3.76			11.5			11.8			6.26			1.93			36.4
	79878			6.803		CAR[E]d	72.9	14.41	4.31	2.18			5.24			3.72			14.1			14.6			21.5
	83795			60.994			68.4	13.96	6.02	2.32			10.1			10.8			13.6			21.5			54.2
	66342			0			74.1	12.17	4.51	3.02			7.25			17.4			19.4			19.1			58.3
	71057			74.4983			73.8	11.86	9.33	2.43		Mock	10.1			14			21.1		Mock	4.46			51.7
	67227			0			61.1	15.43	12.87	4.69			14.2		Mock	7.77		Mock	12.3			15		Mock	15
Mock	78733		Mock	9.8678			64.5	14.48	12.8	3.66			10.7			11.8			13.4			8.73			35
	77294			22.0687		Mock	75.7	11.08	4.68	3.09			9.72			11			13.5			6.59			29
	79287			18.76			64.9	12.87	8.41	5.82			12			16			17.2			11.9			49
	75029			0			58.1	17.39	11.49	4.98			9.97			13.7			17.1			7.81			39
	84613			0			72	10.67	9.2	3.55															47.5
	76625			0			64.3	12.96	11.25	6.18
							66.4	12.21	12.17	4.45

## Sheet: Fig. S5B
Fig. 5B
CAR[B]d		CAR[E]d
6.318	2.403	14.49	26.253
1.994	0.719	26.981	18.173
4.386	0.55	25.351	13.56
2.778	15.317	5.927	5.731
4.555	0.725	5.341	16.832
3.791	0.344	10.527	8.274
5.209	0.515	5.134	17.647
4.008	0.117	19.586	13.09
1.284	0.194	0.815	42.693
6.65	34.66	3.325	4.582
26.923	4.302	5.691	1.929
6.831	2.875	6.479	17.936
3.062	1.511	0.749	26.367
1.5	5.738	18.447	11.431
0.838	8.16	3.136	7.248
0.561	9.589	0.948	8.006
11.805	1.747	9.915	42.625
1.941	0.759	0.163	26.452
7.048	17.413	1.081	9.298
1.396	1.54	13.809	16.36
1.937	1.538	0.202	7.199
37.959	0.315	10.72	30.288
0.497	32.586	22.073	7.488
2.299	11.962	0.202	15.059
9.339	2.354	23.324	20.748
1.86	1.823	0.277	36.16
2.993	22.785	3.067	23.844
43.463	1.392	6.312	6.751
0.092	40.083	17.446	8.7
1.146		1.786	26.143
0.087		5.146	22.012
2.918		3.194	24.598
2.021		9.98	6.881
0.244		27.915	9.134
0.543		29.256	28.322
0.615		26.139	8.443
25.024		5.084	26.271
28.684		9.434	7.284
6.755		4.351	40.816
0.113		13.301	33.52
31.273		10.577	6.834
32.095		31.265	24.375
0.21		16.462	19.901
5.861		45.338	1.161
0.107		16.124	19.241
0.728		7.464	15.97
0.347		13.372	11.098
28.965		24.397	3.149
			2.487
			6.736
			3.228
			5.643
			11.781
			3.372
			0.393
			2.688
			10.37

## Sheet: Fig. S6A-K
Fig. S6A			Fig. S6B			Fig. S6C			Fig. S6D			Fig. S6E			Fig. S6F			Fig. S6G			Fig. S6H			Fig. S6I
CAR[A]	5374		CAR[A]	93931		CAR[A]	5124.92		CAR[A]	42.7		CAR[A]	6.36		CAR[A]	34.6		CAR[A]	10.1		CAR[A]	8.29		CAR[A]	14.4
	5624			92298			705.88			29.4			16.4			47			15.2			12.1			16.6
	8661			99914			1447.12			17.2			8.5			37.7			9.35			8.08			13.5
	5978			93114			203.2		CAR[B]	31.6		CAR[B]	10.7		CAR[B]	43.6		CAR[B]	10.9		CAR[B]	8.29		CAR[B]	25.3
	5403			87857			504.222			29.9			5.98			24.5			13.6			8.09			21.9
	4732			88950			64.5217			18.5			10.7			57.6			15.1			9.03			21.7
CAR[B]	7482		CAR[B]	100351		CAR[B]	5281.12		CAR[C]	13.9		CAR[C]	5.58		CAR[C]	16.6		CAR[C]	3.71		CAR[C]	2.7		CAR[C]	3.11
	5484			95877			2966.52			6.76			3.89			17.4			2.82			2.14			5.07
	7744			99972			4684.72			5.85			3.41			24.5			2.18			1.71			4.24
	7341			96459			2338.88		CAR[D]	11.5		CAR[D]	5.24		CAR[D]	12.5		CAR[D]	2.83		CAR[D]	20		CAR[D]	4.22
	6022			91802			2055.99			11.6			4.22			18.5			1.65			13.7			3.4
	5798			92665			538.399			12.1			2.85			17.5			2.32			11.6			3.52
CAR[C]	16867		CAR[C]	85209		CAR[C]	191.84		CAR[E]	6.15		CAR[E]	0.38		CAR[E]	12.7		CAR[E]	3.71		CAR[E]	5.13		CAR[E]	2.1
	17291			85967			35.64			11.4			3.28			13.9			4.16			1.72			2.79
	21351			89987			-6.96			9.91			2.22			18.5			1.87			3.02			2.73
	14180			82269			18.6		Mock	9.62		Mock	2.34		Mock	29.1		Mock	3.36		Mock	5.61		Mock	2.71
	14344			81144			50.7195			10.1			2.42			17.3			2.56			3.65			4.58
	13988			79303			28.373			10.7			1.63			24.2
CAR[D]	17436		CAR[D]	92421		CAR[D]	779.72
	18216			91674			370.76		Fig. S6J			Fig. SK
	15369			89790			933.08		CAR[A]	25			CAR[A]			CAR[B]			CAR[C]			CAR[D]
	17899			88744			402			32.3		0	71.4	64.9	73.9	64.8	65.8	68.7	87.8	84.1	88.4	64.7	71.3	74.6
	13971			86817			142.077			24		1	11.48	12.26	7.73	22.68	22.47	13.89	7.55	8.95	5.94	20.88	15.57	13.43
	15388			86995			115.787		CAR[B]	15.4		2	9.13	14.64	11.65	8.22	8.31	13.8	2.371	4.872	4.05	4	3.62	3.56
CAR[E]	38831		CAR[E]	94064		CAR[E]	370.76			17.9		3	4.09	4.22	3.44	1.19	0.68	1.2	0.22	0.37	0.35	0.83	0.34	0.49
	21551			85453			211.72			21.9			CAR[E]			Mock
	27025			92396			75.4		CAR[C]	9.6		0	87.6	89.6	88.3	82.2	83.6
	17677			80240			132.2			15.8		1	7.76	6.74	6.52	9.09	8.8
	16514			83104			81.6102			11.4		2	1.19	1.87	2.861	5.09	2.75
	16113			77543			62.55		CAR[D]	9.53		3	0.18	0.14	0.26	0.43	0.53
			Mock	70375		Mock	0			9.89
				70543			0			9.38
				72627			0		CAR[E]	4.74
				72004			0			8.74
				69846			14.5708			9.32
				68891			0.7685		Mock	9.6
										15

## Sheet: Fig. S6L-T
Fig. S6L			Fig. S6M			Fig. S6N				Fig. S6O				Fig. S6P				Fig. S6Q				Fig. S6R
CAR[A]	47		CAR[A]	21.8			Before	After			No tumor	Tumor			No tumor	Tumor			No tumor	Tumor			No tumor	Tumor
	39.5			31.5		CAR[A]	42.4	7.08		CAR[A]	8.29	12		CAR[A]	14.4	28.3		CAR[A]	25	44.9		CAR[A]	9.67	11.7
	41.5			57.4			46.1	9.38			12.1	17.1			16.6	33.4			32.3	53.9			12.4	6.39
CAR[B]	31.8		CAR[B]	112			51.4	9.52			8.08	11.6			13.5	29.2			24	50.3			11.8	9.33
	34.6			130			47.1	4.98		CAR[B]	8.29	8.65		CAR[B]	25.3	36.2		CAR[B]	15.4	15.6		CAR[B]	41.8	32.1
	22.5			71.6			38.2				8.09	7.44			21.9	31.2			17.9	21.6			56.4	33.5
CAR[C]	14.3		CAR[C]	5.18			45				9.03	10.5			21.7	31.1			21.9	36.2			35.9	25.5
	8.43			2.98		CAR[B]	50.1	12.2		CAR[C]	2.7	10.5		CAR[C]	3.11	54.2		CAR[C]	9.6	64.6		CAR[C]	15.9	47.2
	5.33			10.1			51.1	14			2.14	8.08			5.07	56.8			15.8	62.4			20.9	38.5
CAR[D]	24.5		CAR[D]	-0.095			55.9	8.8			1.71	8.12			4.24	45			11.4	62.9			15.1	45.9
	20.1			3.89			48	7.24		CAR[D]	20	66		CAR[D]	4.22	57.8		CAR[D]	9.53	59.4		CAR[D]	11	33.5
	14.4			4.1			43				13.7	61.5			3.4	63.4			9.89	58.5			14.9	38.1
CAR[E]	14.1		CAR[E]	21.6			46.6				11.6	57.7			3.52	45.5			9.38	42.3			11	25.5
	9.65			22.1		CAR[C]	24.7	21		CAR[E]	5.13	31.4		CAR[E]	2.1	60.5		CAR[E]	4.74	76		CAR[E]	9.98	47.3
	7.37			20.7			38.2	32.1			1.72	22.2			2.79	68.7			8.74	81			12.9	47.9
Mock	9.83		Mock	3.26			45	18.9			3.02	28.3			2.73	50.5			9.32	71.9			11.6	47.5
	4.76			7.01			39.8	14.3		Mock	5.61	6.34		Mock	2.71	3.12		Mock	9.6	10.1		Mock	35.9	12.6
	9.17			12.2			30.1				3.65	3.63			4.58	3.34			15	9.65			27.1	8.4
							37.5
						CAR[D]	54.5	29.4
							56.8	36.2		Fig. S6S				Fig. S6T
							62.7	30.2			No tumor	Tumor			No tumor	Tumor
							59.2	23.6		CAR[A]	69	67.4		CAR[A]	10.1	27
							51.5				64.6	58.1			15.2	15.2
							59.5				66	76.7			9.35	39
						CAR[E]	48.2	35.9		CAR[B]	56.8	42		CAR[B]	10.9	20.1
							52.1	47.7			39	30.9			13.6	26.3
							61	37.3			58.7	58.8			15.1	26
							53.4	30.5		CAR[C]	70.3	86.3		CAR[C]	3.71	41.5
							46.3				66.8	88.6			2.82	35.6
							50.6				71	92.1			2.18	37.5
						Mock	27	41.2		CAR[D]	67	86.1		CAR[D]	2.83	41.3
							37.6	49.5			61.4	89.9			1.65	32.4
							38.5	33.1			71	85.2			2.32	27.1
							33.8	36.4		CAR[E]	67	91.2		CAR[E]	3.71	39.2
							38.8				61.4	93.8			4.16	36.7
							33.8				71	95.7			1.87	42.5
										Mock	37.6	21.8		Mock	3.36	5.79
											34.8	12.6			2.56	1.78
																14.3

## Sheet: Fig. S7
Fig. S7A			Fig. S7B			Fig. S7D			Fig. S7E			Fig. S7F			Fig. S7G			Fig. S7H
CAR[B]	89121		CAR[B]	9117		CAR[B]	3.13707		CAR[B]	1.61014		CAR[B]	2.00497		CAR[B]	1.08684		CAR[B]	1.60699
	155510			4018			2.48286			1.75997			1.98306			0.925596			1.40502
	86230			4302			1.13531			1.41691			1.31921			0.872109			0.997278
	77330		[B]-H2	3292		[B]-H2	0.992921		[B]-H2	0.997433		[B]-H2	1.15222		[B]-H2	0.75608		[B]-H2	1.04867
CAR[E]	287210			4585			1.24435			1.12245			1.221			0.836867			1.35553
	214735			2486			1.11185			1.14272			1.10786			0.968241			1.0481
	176532		[B]-L3	6831		[B]-L3	4.71195		[B]-L3	2.41398		[B]-L3	3.64233		[B]-L3	1.57182		[B]-L3	2.35785
	278551			15611			6.03931			2.90239			4.3556			1.12598			2.22481
[B]-H1	123713			9644			1.85748			1.7844			2.23962			1.13576			1.56436
	230845		[B]-H2L3wt	4241		[B]-H2L3wt	1.16459		[B]-H2L3wt	1.35724		[B]-H2L3wt	-0.83408		[B]-H2L3wt	1.19503		[B]-H2L3wt	0.794928
	140005			2346			1.00026			1.22471			1.36435			0.808856			1.28931
	101921			1145			1.08211			1.30392			1.69042			1.05033			1.36508
[B]-H2	92422		Mock	508		CAR[E]	11.3383		CAR[E]	4.62063		CAR[E]	4.66248		CAR[E]	2.19786		CAR[E]	3.68806
	255229			631			13.9405			5.29119			13.8185			4.39665			4.10784
	112680						8.63497			4.26767			7.20073			2.71826			3.64538
	76509					Mock	1.20659		Mock	1.10518		Mock	1.6643		Mock	1.20846		Mock	1.33467
[B]-H3	105636						1.09295			1.24828			2.62326			1.27284			0.839378
	135170						1.17503			1.19481						1.29559			1.57089
	72166
	56446		Fig. S7I
[B]-L3	84554			CAR[B]			[B]-H2			[B]-L3			[B]-H2L3wt			CAR[E]			Mock
	125516		1:1	41.9203	64.6603	65.0075	94.7874	85.8536	92.0143	37.3208	56.1115	54.9297	99.7458	96.3485	93.0083	15.473	14.882	15.5023	80.3288	89.3949	102.395
	72478		5:1	7.63684	22.2361	35.7828	73.085	78.7366	75.6821	8.06925	14.1694	5.62732	98.1454	70.1988	72.0485	6.05288	10.4925	8.41135	82.4706	75.0234	74.2861
	84076
[B]-All	171397		Fig. S7J
	188125			CAR[B]			[B]-H2			[B]-L3			[B]-H2L3wt			CAR[E]			Mock
	136996		1:1	529.301	304.601	1326.24	0	0	0	665.803	794.995	1585.55	0	0	0	1299	1066.02	1595.51	0	0	0
	164878		5:1	1820.35	1283.56	2193.3	44.8754	0	1051.08	1793.47	1582.89	2127.87	0	0	141.329	2163.26	1878.5	2246.62	0	0	0
[B]-H2L3wt	288581
	171615
	277134
	237792
Mock	32253
	44726
	62268
	46356

## Sheet: Fig. S8
Fig. S8C			Fig. S8F			Fig. S8G			Fig. S8H
CAR[A]	91758		CAR[A]	1180000		CAR[A]	1462.71		CAR[A]	19950
	84092			1030000			1486.3			3602
[A]-H1	94126			1020000			1544.63			7700
	110334		[A]-H1	1220000		[A]-H1	1491.88			8922
[A]-H2	83376			1050000			1506.47			4952
	105066			1080000			1416.79		[A]-H1	5311
[A]-H3	236649		[A]-H2	1130000		[A]-H2	1362.18			5975
	207767			977000			1388.24			8164
	231974			995000			1214.16		[A]-H2	5353
[A]-L3	128681		[A]-H3	855000		[A]-H3	0			10948
	143089			800000			0			11589
CAR[E]	376249			829000			0		[A]-H3	620
	234295		[A]-L3	1220000		[A]-L3	1468.3			723
	276379			1070000			1464.89			737
Mock	5546			1150000			1481.33		[A]-L3	4773
	5922		CAR[E]	963000		CAR[E]	318.02			7875
	7542			821000			148.59			2718
				866000			0
			Mock	773000		Mock	0
				742000			0
				758000			0

[truncated: 5 more sheets: Fig. S8E, Fig. S9, Fig. S9E, Fig. S10, Fig. S10C]
